# Supplementary material for: Stage-Specific Reconstruction of Genome-Wide Genetic and Epigenetic Regulatory Networks Reveals Mechanistic Insights into Asthma Progression
Source: Int J Mol Sci. 2026 Apr 22;27(9):3708. doi: 10.3390/ijms27093708 (PMC13163776; doi:10.3390/ijms27093708)
Supplement: Supplementary file 1 [file ijms-27-03708-s001.zip]

Archive with 1 entries (1 files):
- ijms-4254347-supplementary.pdf
